# Supplementary material for: Chemical Modification of Curcumin into Its Semi-Synthetic Analogs Bearing Pyrimidinone Moiety as Anticancer Agents
Source: Plants (Basel). 2022 Oct 16;11(20):2737. doi: 10.3390/plants11202737 (PMC9607420; doi:10.3390/plants11202737)
Supplement: Supplementary file 1 [file plants-11-02737-s001.zip]

Archive with 1 entries (1 files):
- plants-1952218-supplementary.pdf
